# Supplementary material for: Preventive Effects of Tri Garn Pis Polyherbal Extract on Sexual Performance, Testicular Apoptosis, and Sperm Quality in a Dexamethasone-Induced Chronic Stress in Mice
Source: Life (Basel). 2026 Jan 13;16(1):116. doi: 10.3390/life16010116 (PMC12843107; doi:10.3390/life16010116)
Supplement: Supplementary file 1 [file life-16-00116-s001.zip]

Archive with 3 entries (2 files):
- life-4068822 - supplementary - final/
- life-4068822 - supplementary - final/Supplementary File S1.pdf
- life-4068822 - supplementary - final/Supplementary File S2.pdf
